# Supplementary material for: Evaluation of the Robustness Under Alkanol Stress and Adaptability of Members of the New Genus Halopseudomonas
Source: Microorganisms. 2024 Oct 22;12(11):2116. doi: 10.3390/microorganisms12112116 (PMC11596728; doi:10.3390/microorganisms12112116)
Supplement: Supplementary file 1 [file microorganisms-12-02116-s001.zip]

Archive with 1 entries (1 files):
- microorganisms-3231435-supplementary.pdf
